# Supplementary material for: QTL analysis of tuber shape in a diploid potato population
Source: Front Plant Sci. 2022 Nov 10;13:1046287. doi: 10.3389/fpls.2022.1046287 (PMC9685338; doi:10.3389/fpls.2022.1046287)
Supplement: Supplementary file 3 [file Table_1.xlsx]

## Sheet: Sheet1
Table S1 The LW data and tuber shape category of the PM7 population
Name	LW			Tuber shape category (1-7)
	Ⅰ	Ⅱ	Ⅲ	Ⅰ	Ⅱ	Ⅲ
PM7-001	1.06	1.4	1.54	*	3	5
PM7-003	1.22	*	1.5	*	*	*
PM7-009	1.07	1.54	1.46	2	3	3
PM7-010	1.28	1.22	1.45	*	5	5
PM7-011	1.36	1.41	1.52	*	3	*
PM7-012	1.13	*	*	*	*	*
PM7-013	1.82	*	*	4	*	*
PM7-014	1.4	1.9	1.83	*	6	6
PM7-017	1.35	*	*	*	*	*
PM7-021	1.33	*	1.72	5	*	3
PM7-022	1.52	1.57	1.43	4	5	3
PM7-023	1.45	*	*	4	*	*
PM7-024	1.53	*	1.38	4	*	5
PM7-025	1.51	*	1.46	4	*	3
PM7-026	1.56	1.62	1.46	4	3	3
PM7-027	1.82	1.58	1.5	6	6	3
PM7-028	2.31	1.63	1.75	6	5	4
PM7-029	1.49	*	0.89	5	*	2
PM7-030	1.39	*	1.81	5	*	6
PM7-031	1.11	1.39	1.4	2	3	6
PM7-032	1.37	*	1.31	*	*	3
PM7-033	1.38	*	1.57	2	*	6
PM7-034	1.55	*	1.81	5	6	6
PM7-035	1.22	*	1.37	*	*	5
PM7-036	1.69	*	1.63	6	*	5
PM7-037	1.33	*	1.66	*	*	3
PM7-038	1.27	*	*	2	*	*
PM7-042	1.38	*	1.49	6	*	5
PM7-043	1.24	1.41	1.57	2	5	6
PM7-044	1.2	1.69	1.39	2	3	3
PM7-045	1.25	*	1.33	5	*	3
PM7-046	1.46	*	*	4	*	*
PM7-047	1.31	*	1.54	5	*	3
PM7-048	1.41	*	1.3	5	*	5
PM7-049	2.14	2.37	1.5	6	6	6
PM7-050	1.95	2.31	1.43	5	6	3
PM7-051	1.15	1.97	1.22	2	5	5
PM7-052	1.17	1.49	1.39	5	3	5
PM7-053	1.09	1.55	1.51	5	5	5
PM7-054	1.62	*	1.74	*	*	6
PM7-055	1.16	*	1.59	5	5	6
PM7-056	1.44	1.6	1.56	5	6	4
PM7-057	1.72	2.45	1.68	4	7	6
PM7-058	1.4	1.59	1.79	5	6	6
PM7-059	1.16	*	1.96	2	*	5
PM7-060	1.94	*	1.79	6	*	6
PM7-061	1.18	1.12	1.34	5	2	5
PM7-062	1.56	*	1.35	*	*	5
PM7-063	1.08	1.2	1.26	2	2	3
PM7-064	1.7	*	1.68	5	*	4
PM7-065	1.46	1.58	1.79	2	5	6
PM7-066	1.25	1.09	1.31	2	3	3
PM7-067	2.12	*	*	5	*	*
PM7-068	1.2	1.66	1.41	2	3	3
PM7-069	1.28	*	1.51	5	*	5
PM7-071	1.41	*	1.56	*	*	3
PM7-072	1.27	*	1.69	2	*	5
PM7-073	1.33	*	*	2	*	*
PM7-074	1.37	*	1.82	5	*	4
PM7-075	1.2	*	1.52	5	5	5
PM7-076	1.54	*	*	5	*	*
PM7-077	1.37	*	1.65	*	*	4
PM7-078	1.17	*	1.37	2	*	3
PM7-079	1.13	1.97	1.4	2	6	2
PM7-080	1.81	*	*	4	*	*
PM7-081	1.52	*	1.79	4	*	5
PM7-082	1.28	1.59	1.63	5	4	6
PM7-083	1.24	*	1.66	5	*	5
PM7-084	1.19	*	1.42	2	*	3
PM7-085	1.41	2.08	1.43	5	7	5
PM7-086	1.84	*	2.11	6	*	5
PM7-087	1.48	*	1.71	3	*	4
PM7-088	1.72	*	1.6	3	*	3
PM7-089	2.07	1.27	1.42	6	2	5
PM7-090	1.25	1.6	1.42	2	3	6
PM7-091	1.22	1.99	1.73	5	6	6
PM7-092	2.22	1.93	1.45	5	6	3
PM7-093	1.23	*	*	2	*	*
PM7-094	1.18	*	*	5	*	*
PM7-095	1.64	1.26	1.5	6	3	5
PM7-096	1.41	1.62	1.83	2	5	6
PM7-097	1.98	1.65	1.43	6	5	5
PM7-098	1.3	2.22	1.5	5	6	3
PM7-099	2.57	*	1.47	7	*	5
PM7-100	1.49	2.39	1.55	3	6	5
PM7-101	1.43	1.28	1.58	3	2	6
PM7-102	1.17	*	1.26	2	*	3
PM7-103	1.13	1.86	1.48	2	5	3
PM7-104	1.18	1.63	1.36	2	5	3
PM7-105	1.16	1.52	1.48	2	5	5
PM7-106	1.28	*	1.85	3	*	6
PM7-107	1.39	*	1.39	*	*	3
PM7-108	1.42	1.75	1.41	3	3	3
PM7-109	1.45	*	*	*	*	*
PM7-110	1.58	*	1.61	5	*	6
PM7-111	1.7	*	1.64	3	*	5
PM7-112	1.77	*	1.95	6	*	7
PM7-113	1.44	2.04	1.78	3	6	3
PM7-114	1.37	*	2	5	*	4
PM7-115	1.1	1.91	1.41	2	5	3
PM7-116	1.16	*	*	2	*	*
PM7-117	1.3	2.28	1.52	5	5	5
PM7-118	1.44	*	1.52	3	*	5
PM7-119	1.16	1.66	1.56	2	5	5
PM7-120	1.65	2.71	1.56	2	5	5
PM7-121	1.4	*	1.74	5	*	5
PM7-122	1.22	*	1.35	6	*	5
PM7-123	1.28	*	1.45	2	*	2
PM7-124	1.3	*	1.59	2	*	3
PM7-125	1.15	1.58	1.39	2	3	5
PM7-126	1.46	1.59	1.64	5	3	6
PM7-127	1.48	*	1.45	3	3	3
PM7-128	1.45	2	1.54	5	3	4
PM7-129	1.53	2.01	1.52	3	6	5
PM7-130	2.43	*	1.56	7	6	*
PM7-131	1.21	1.83	1.33	2	6	1
PM7-132	1.3	2.29	1.47	5	6	3
PM7-133	1.42	1.5	1.58	5	3	3
PM7-134	1.4	*	1.59	3	*	3
PM7-135	1.33	*	1.42	*	*	5
PM7-136	1.13	1.83	1.25	2	6	5
PM7-137	1.25	1.8	1.38	5	6	3
PM7-138	1.56	*	*	5	*	*
PM7-139	1.67	*	*	3	*	*
PM7-140	1.29	*	1.31	2	*	3
PM7-141	1.36	*	1.38	3	*	3
PM7-142	1.28	*	1.42	5	*	5
PM7-143	1.33	1.76	1.57	6	6	5
PM7-144	1.43	*	1.48	5	*	3
PM7-145	1.28	1.64	1.44	5	5	3
PM7-146	1.55	*	1.36	5	*	5
PM7-147	1.28	*	1.47	*	*	2
PM7-148	1.28	*	*	5	*	*
PM7-149	1.49	*	1.52	*	*	5
PM7-150	1.16	*	1.46	2	*	5
PM7-151	1.97	1.6	1.31	6	4	5
PM7-152	1.41	*	1.41	5	*	3
PM7-153	1.3	*	1.4	*	*	3
PM7-154	1.5	1.58	1.81	5	5	6
PM7-155	1.41	*	1.61	*	6	3
PM7-156	1.42	*	2.09	5	*	7
PM7-157	1.97	*	1.94	6	*	3
PM7-158	1.5	1.67	1.33	5	4	3
PM7-159	1.93	1.4	1.4	6	3	5
PM7-160	1.23	1.61	1.4	2	3	3
PM7-161	1.56	*	1.55	3	*	5
PM7-163	2.3	*	1.84	6	6	6
PM7-164	1.97	*	1.93	6	*	6
PM7-165	1.21	*	*	5	*	*
PM7-166	1.51	1.91	1.71	5	5	6
PM7-167	1.49	1.35	1.46	5	3	3
PM7-168	1.37	1.95	1.59	5	6	5
PM7-169	1.18	*	1.59	2	*	5
PM7-170	1.19	2.5	1.52	2	6	5
PM7-171	1.34	*	1.49	*	*	3
PM7-172	1.65	2.16	1.58	7	5	3
PM7-173	1.2	*	1.27	2	*	1
PM7-174	1.52	2.4	1.38	5	6	5
PM7-175	1.19	1.65	1.52	3	5	5
PM7-176	1.34	*	*	*	*	*
PM7-177	2.19	*	1.52	6	*	5
PM7-178	1.22	*	1.53	2	*	3
PM7-179	1.56	*	1.53	6	*	5
PM7-180	1.53	1.36	1.63	*	5	5
* missing data
I, II and III represent different environments respectively
LW, the ratio of tuber length to width
tuber shape category (1-7), the scale 1-8 were represented as compressed (1), round(2), obovate(3), elliptic(4), oblong(5), long-oblong(6), and elongate(7).
