# Supplementary material for: QTL analysis of tuber shape in a diploid potato population
Source: Front Plant Sci. 2022 Nov 10;13:1046287. doi: 10.3389/fpls.2022.1046287 (PMC9685338; doi:10.3389/fpls.2022.1046287)
Supplement: Supplementary file 4 [file Table_2.xlsx]

## Sheet: Sheet1
Table S2 Information of SSR markers located on the candidate region
Name	Primer sequence (5'-3')	Product length (bp)	Tm (℃)
S2180	AAATTCACATAATACCACCAA	666	55.6
	CTAACAAACAAGTCCACAACA
S1173	CACGCCAAAACAATTAAGCC	992	63.2
	GTTAGCCGCATCAACCACTT
S1183	TATCGTAGGCTTGGGCTTTG	795	63.5
	ACTGTTTTAGCGGGGTGGAT
S1202	TTTACGTGCTAGGATGATTTT	850	58.1
	CAGGCTCGGAGTCTACTATTC
S1227	GCCATTACTTACCATTTAAGG	900	56.4
	TAAGTGAGGTCAAGGAAGAGT
S1250	ATAACATCATGTACGATGCCTAA	886	59.2
	AAGTGAGCAATCAAGAAAACTC
S1261	GTTTACCTGTAATGACACTTCGTC	596	59.7
	AAATCTATCCAAAATGTCTCCA
S2249	GTTAGGAGTTTAGAGGTTTTA	786	50.9
	TTTGTCATTATTTTATTTTTC
S2252	AAAGAAGAGAATAATCCAGCA	726	55
	AAATAGGGACAACTAAAAGAG
S2262	CGCCTGAATAAGAACAATGAA	304	60.8
	GAAAGGTAAACACACGAGCAA
S2264	ATATTAGACCAATTCGACTTCTC	805	57.2
	CTATGTTTTACCGATTTGATAAG
