# Supplementary material for: QTL analysis of tuber shape in a diploid potato population
Source: Front Plant Sci. 2022 Nov 10;13:1046287. doi: 10.3389/fpls.2022.1046287 (PMC9685338; doi:10.3389/fpls.2022.1046287)
Supplement: Supplementary file 5 [file Table_3.xlsx]

## Sheet: Sheet1
Table S3 Information of CAPS markers located on the candidate region
Name	Primer sequence (5'-3')	Product length (bp)	Enzyme
C6-51.22_445	TCACCTACACGGAAGGTTGATG	778	NcoI
	TCACCAGGAAGCTTCTCCAC
C6-51.22_778	TCACCTACACGGAAGGTTGATG	778	NcoI
	TCACCAGGAAGCTTCTCCAC
C6-54.08_550	TGATTCCAAAATAAACTTGGACGCT	765	ClaI
	GCCAAACACACCCCACTAGA
C6-54.08_903	TGATTCCAAAATAAACTTGGACGCT	765	ClaI
	GCCAAACACACCCCACTAGA
C6-54.89_568	GGGGGTGAAGGGCAATGTAA	818	SphI
	GCCTGAGCCTTCCAAGTAGG
C6-54.89_818	GGGGGTGAAGGGCAATGTAA	818	SphI
	GCCTGAGCCTTCCAAGTAGG
C6-55.87_429	AGAATCCCACGACGATGCAG	757	TaqI
	CCAAGAACCGGCCCAAAAAC
C6-55.87_757	AGAATCCCACGACGATGCAG	757	TaqI
	CCAAGAACCGGCCCAAAAAC
C6-56.77_564	CCAAACCAAAACAAACCTGTGC	737	ClaI
	CAGCCATGAGTCCATGATGC
C6-56.77_837	CCAAACCAAAACAAACCTGTGC	737	ClaI
	CAGCCATGAGTCCATGATGC
C6-57.1_554	TCGAAGCCCCTAGATAAACAGTG	818	XbaI
	GGAAGTACCCCACCGTACTC
C6-57.1_818	TCGAAGCCCCTAGATAAACAGTG	818	XbaI
	GGAAGTACCCCACCGTACTC
C6-58.27_665	GGCCACATTTCTGAAAGCCC	979	RsaI
	CAAGTCTTCTATTGGCAAGCTTCT
C6-58.27_979	GGCCACATTTCTGAAAGCCC	979	RsaI
	CAAGTCTTCTATTGGCAAGCTTCT
C6-58.34_509	GTGAGCAAGCCACACAGTTG	948	PstI
	ACTGGGATCTAATAGCAGGTGT
C6-58.34_948	GTGAGCAAGCCACACAGTTG	948	PstI
	ACTGGGATCTAATAGCAGGTGT
C6-58.91_953	ATCGGGACGTTGAACGATGT	953	NdeI
	AAGGCTTTCCTGCTCCGTTA
C6-58.95_587	GGAGCTGAGGCTGTGAGTTT	906	SpeI
	CCAAAGTCAATCAGCACCTGG
C6-58.95_906	GGAGCTGAGGCTGTGAGTTT	906	SpeI
	CCAAAGTCAATCAGCACCTGG
