# Supplementary material for: QTL analysis of tuber shape in a diploid potato population
Source: Front Plant Sci. 2022 Nov 10;13:1046287. doi: 10.3389/fpls.2022.1046287 (PMC9685338; doi:10.3389/fpls.2022.1046287)
Supplement: Supplementary file 6 [file Table_4.xlsx]

## Sheet: Sheet1 (2)
Table S4 Candidate genes in the QTL region of TScha6 based on DM genome sequence
Name	Functional annotation
Soltu.DM.06G032440	fructose-2,6-bisphosphatase
Soltu.DM.06G032450	Sgf11 (transcriptional regulation protein) domain containing protein
Soltu.DM.06G032460	VIRE2-interacting protein
Soltu.DM.06G032470	hypothetical protein
Soltu.DM.06G032480	Glutaredoxin family protein
Soltu.DM.06G032490	Glutaredoxin family protein
Soltu.DM.06G032500	Protein kinase superfamily protein
Soltu.DM.06G032510	Rab3 GTPase-activating protein catalytic subunit domain containing protein
Soltu.DM.06G032520	Protein of unknown function (DUF640)
Soltu.DM.06G032530	TBP-associated factor 15B
Soltu.DM.06G032540	laccase
Soltu.DM.06G032550	laccase
Soltu.DM.06G032560	translocase inner membrane subunit 17-2
Soltu.DM.06G032570	Glycosyl hydrolase family protein
Soltu.DM.06G032580	Calcineurin-like metallo-phosphoesterase superfamily protein
Soltu.DM.06G032590	Mitochondrial substrate carrier family protein
Soltu.DM.06G032600	UDP-Glycosyltransferase superfamily protein
Soltu.DM.06G032610	UDP-Glycosyltransferase superfamily protein
Soltu.DM.06G032620	Lateral organ boundaries (LOB) domain family protein
Soltu.DM.06G032630	conserved hypothetical protein
Soltu.DM.06G032640	F-box family protein
Soltu.DM.06G032650	hypothetical protein
Soltu.DM.06G032660	hypothetical protein
Soltu.DM.06G032670	hypothetical protein
Soltu.DM.06G032680	U2 small nuclear ribonucleoprotein B
Soltu.DM.06G032690	mitochondrial 28S ribosomal protein S29-related
Soltu.DM.06G032700	Protein of unknown function (DUF567)
Soltu.DM.06G032710	RNA-directed DNA methylation
Soltu.DM.06G032720	Major facilitator superfamily protein
Soltu.DM.06G032730	Peroxidase superfamily protein
Soltu.DM.06G032740	LOB domain-containing protein
Soltu.DM.06G032750	SOS3-interacting protein
Soltu.DM.06G032760	ovate family protein
Soltu.DM.06G032770	ovate family protein
Soltu.DM.06G032780	with no lysine (K) kinase
Soltu.DM.06G032790	PAP/OAS1 substrate-binding domain superfamily
Soltu.DM.06G032800	UDP-Glycosyltransferase superfamily protein
Soltu.DM.06G032810	nodulin MtN21 /EamA-like transporter family protein
Soltu.DM.06G032820	TRF-like
Soltu.DM.06G032830	high-level expression of sugar-inducible gene
Soltu.DM.06G032840	SCARECROW-like
Soltu.DM.06G032850	cinnamate-4-hydroxylase
Soltu.DM.06G032860	cinnamate-4-hydroxylase
Soltu.DM.06G032870	Kinase interacting (KIP1-like) family protein
Soltu.DM.06G032880	eukaryotic translation initiation factor 2 beta subunit
Soltu.DM.06G032890	cytokinin response factor
Soltu.DM.06G032900	ubiquitin-conjugating enzyme
Soltu.DM.06G032910	Leucine-rich repeat protein kinase family protein
Soltu.DM.06G032920	RNA-binding KH domain-containing protein
Soltu.DM.06G032930	regulatory particle triple-A ATPase
Soltu.DM.06G032940	Ribosomal protein L16p/L10e family protein
Soltu.DM.06G032950	Cytochrome b-c1 complex, subunit 8 protein
Soltu.DM.06G032960	Protein phosphatase 2C family protein
Soltu.DM.06G032970	RNA-binding KH domain-containing protein
Soltu.DM.06G032980	RAN GTPase
Soltu.DM.06G032990	cytochrome P450, family 714, subfamily A, polypeptide
Soltu.DM.06G033000	Ribosomal protein L17 family protein
Soltu.DM.06G033010	Ribosomal protein L17 family protein
Soltu.DM.06G033020	LOB domain-containing protein
Soltu.DM.06G033030	Protein of unknown function (DUF607)
Soltu.DM.06G033040	Tetratricopeptide repeat (TPR)-like superfamily protein
Soltu.DM.06G033050	Tetratricopeptide repeat (TPR)-like superfamily protein
Soltu.DM.06G033060	translocase of the outer mitochondrial membrane
Soltu.DM.06G033070	Polynucleotidyl transferase, ribonuclease H-like superfamily protein
Soltu.DM.06G033080	hypothetical protein
Soltu.DM.06G033090	Seven transmembrane MLO family protein
Soltu.DM.06G033100	conserved hypothetical protein
Soltu.DM.06G033110	Chaperone DnaJ-domain superfamily protein
Soltu.DM.06G033120	High mobility group B protein
Soltu.DM.06G033130	Cytochrome b561/ferric reductase transmembrane with DOMON related domain
Soltu.DM.06G033140	ribosomal protein L5
Soltu.DM.06G033150	Pentatricopeptide repeat (PPR) superfamily protein
Soltu.DM.06G033160	ribonuclease
Soltu.DM.06G033170	Mediator of RNA polymerase II transcription subunit 19a
Soltu.DM.06G033180	formin homology
Soltu.DM.06G033190	BAK1-interacting receptor-like kinase
Soltu.DM.06G033200	hypothetical protein
Soltu.DM.06G033210	FRIGIDA-like protein
Soltu.DM.06G033220	photosystem I subunit l
Soltu.DM.06G033230	photosystem I subunit l
Soltu.DM.06G033240	NAD(P)H-quinone oxidoreductase subunit U, chloroplastic
Soltu.DM.06G033250	C-8,7 sterol isomerase
Soltu.DM.06G033260	RNA-binding CRS1 / YhbY (CRM) domain protein
Soltu.DM.06G033270	hypothetical protein
Soltu.DM.06G033280	2Fe-2S ferredoxin-like superfamily protein
Soltu.DM.06G033290	serine carboxypeptidase-like
Soltu.DM.06G033300	serine carboxypeptidase-like
Soltu.DM.06G033310	serine carboxypeptidase-like
Soltu.DM.06G033320	serine carboxypeptidase-like
Soltu.DM.06G033330	serine carboxypeptidase-like
Soltu.DM.06G033340	Protein of unknown function (DUF59)
Soltu.DM.06G033350	Actin binding Calponin homology (CH) domain-containing protein
Soltu.DM.06G033360	conserved hypothetical protein
Soltu.DM.06G033370	HAUS augmin-like complex subunit 3 domain containing protein
Soltu.DM.06G033380	HAUS augmin-like complex subunit 3 domain containing protein
Soltu.DM.06G033390	hypothetical protein
Soltu.DM.06G033400	YGGT family protein
Soltu.DM.06G033410	translocase of the outer mitochondrial membrane
Soltu.DM.06G033420	translocase of the outer mitochondrial membrane
Soltu.DM.06G033430	hypothetical protein
Soltu.DM.06G033440	conserved hypothetical protein
Soltu.DM.06G033450	auxin-responsive family protein
Soltu.DM.06G033460	carboxyl terminus of HSC70-interacting protein
Soltu.DM.06G033470	Protein of unknown function (DUF506)
Soltu.DM.06G033480	basic helix-loop-helix (bHLH) DNA-binding superfamily protein
Soltu.DM.06G033490	Ribosomal protein S8e family protein
Soltu.DM.06G033500	rotamase FKBP
Soltu.DM.06G033510	Tetratricopeptide repeat (TPR)-like superfamily protein
Soltu.DM.06G033520	Protein kinase superfamily protein
Soltu.DM.06G033530	P-loop containing nucleoside triphosphate hydrolases superfamily protein
Soltu.DM.06G033540	GTP cyclohydrolase I
Soltu.DM.06G033550	hypothetical protein
Soltu.DM.06G033560	Cyclin family protein
Soltu.DM.06G033570	cytochrome P450, family 82, subfamily C, polypeptide
Soltu.DM.06G033580	ER lumen protein retaining receptor family protein
Soltu.DM.06G033590	ER lumen protein retaining receptor family protein
Soltu.DM.06G033600	nuclear transport factor 2 (NTF2) family protein / RNA recognition motif (RRM)-containing protein
Soltu.DM.06G033610	Nuclear transport factor 2 (NTF2) family protein with RNA binding (RRM-RBD-RNP motifs) domain
Soltu.DM.06G033620	Nucleotide-diphospho-sugar transferases superfamily protein
Soltu.DM.06G033630	hypothetical protein
Soltu.DM.06G033640	conserved hypothetical protein
Soltu.DM.06G033650	SMAD/FHA domain-containing protein
Soltu.DM.06G033660	RNA polymerases N / 8 kDa subunit
Soltu.DM.06G033670	conserved hypothetical protein
Soltu.DM.06G033680	Acyl-ACP thioesterase
Soltu.DM.06G033690	RPM1 interacting protein
Soltu.DM.06G033700	xyloglucan endotransglucosylase/hydrolase
Soltu.DM.06G033710	x-ray induced transcript
Soltu.DM.06G033720	conserved hypothetical protein
Soltu.DM.06G033730	Helicase/SANT-associated, DNA binding protein
Soltu.DM.06G033740	RNA-directed DNA polymerase (reverse transcriptase)-related family protein
Soltu.DM.06G033750	Homeodomain-like superfamily protein
Soltu.DM.06G033760	cytochrome B5 isoform B
Soltu.DM.06G033770	O-methyltransferase
Soltu.DM.06G033780	O-methyltransferase
Soltu.DM.06G033790	O-methyltransferase
Soltu.DM.06G033800	O-methyltransferase
Soltu.DM.06G033810	LEUNIG_homolog
Soltu.DM.06G033820	NAD(P)-binding Rossmann-fold superfamily protein
Soltu.DM.06G033830	NAD(P)-binding Rossmann-fold superfamily protein
Soltu.DM.06G033840	hypothetical protein
Soltu.DM.06G033850	NAD(P)-binding Rossmann-fold superfamily protein
Soltu.DM.06G033860	NAD(P)-binding Rossmann-fold superfamily protein
Soltu.DM.06G033870	Protein kinase superfamily protein
Soltu.DM.06G033880	conserved hypothetical protein
Soltu.DM.06G033890	GTP-binding family protein
Soltu.DM.06G033900	vesicle-associated membrane protein
Soltu.DM.06G033910	Alba DNA/RNA-binding protein
Soltu.DM.06G033920	Galactose oxidase/kelch repeat superfamily protein
Soltu.DM.06G033930	conserved hypothetical protein
Soltu.DM.06G033940	mRNA splicing factor, thioredoxin-like U5 snRNP
Soltu.DM.06G033950	Pectin lyase-like superfamily protein
Soltu.DM.06G033960	AP2/B3-like transcriptional factor family protein
Soltu.DM.06G033970	AP2/B3-like transcriptional factor family protein
Soltu.DM.06G033980	Late embryogenesis abundant protein (LEA) family protein
Soltu.DM.06G033990	regulatory particle AAA-ATPase 2A
Soltu.DM.06G034000	Integral membrane HRF1 family protein
Soltu.DM.06G034010	RNI-like superfamily protein
Soltu.DM.06G034020	GDSL-like Lipase/Acylhydrolase superfamily protein
Soltu.DM.06G034030	Protein of unknown function (DUF3741)
Soltu.DM.06G034040	hypothetical protein
Soltu.DM.06G034050	hypothetical protein
Soltu.DM.06G034060	hypothetical protein
Soltu.DM.06G034070	Photosystem I reaction centre subunit IV / PsaE protein
Soltu.DM.06G034080	hypothetical protein
Soltu.DM.06G034090	Glutaredoxin family protein
Soltu.DM.06G034100	Flavin-binding monooxygenase family protein
Soltu.DM.06G034110	DENN (AEX-3) domain-containing protein
Soltu.DM.06G034120	Subtilase family protein
Soltu.DM.06G034130	Nuclear transport factor 2 (NTF2) family protein with RNA binding (RRM-RBD-RNP motifs) domain
Soltu.DM.06G034140	plasmodesmata-located protein
Soltu.DM.06G034150	SET-domain containing protein lysine methyltransferase family protein
Soltu.DM.06G034160	Glutathione S-transferase family protein
Soltu.DM.06G034170	Ribosomal protein L14p/L23e family protein
Soltu.DM.06G034180	ATP citrate lyase (ACL) family protein
Soltu.DM.06G034190	ROP-interactive CRIB motif-containing protein
Soltu.DM.06G034200	glycolipid transfer protein
Soltu.DM.06G034210	Ribosomal protein L14
Soltu.DM.06G034220	casein kinase I
Soltu.DM.06G034230	NAC domain containing protein
Soltu.DM.06G034240	Protein of unknown function (DUF640)
Soltu.DM.06G034250	Structural maintenance of chromosomes (SMC) family protein
Soltu.DM.06G034260	conserved hypothetical protein
Soltu.DM.06G034270	Pre-mRNA splicing Prp18-interacting factor
Soltu.DM.06G034280	myb domain protein
Soltu.DM.06G034290	2-oxoglutarate (2OG) and Fe(II)-dependent oxygenase superfamily protein
Soltu.DM.06G034300	hypothetical protein
Soltu.DM.06G034310	alpha/beta-Hydrolases superfamily protein
Soltu.DM.06G034320	lateral organ boundaries-domain
Soltu.DM.06G034330	C2H2 and C2HC zinc fingers superfamily protein
Soltu.DM.06G034340	hypothetical protein
Soltu.DM.06G034350	P-loop containing nucleoside triphosphate hydrolases superfamily protein
Soltu.DM.06G034360	Myosin family protein with Dil domain
Soltu.DM.06G034370	hypothetical protein
Soltu.DM.06G034380	Leucine-rich repeat (LRR) family protein
Soltu.DM.06G034390	hypothetical protein
Soltu.DM.06G034400	basic helix-loop-helix (bHLH) DNA-binding superfamily protein
Soltu.DM.06G034410	IND1(iron-sulfur protein required for NADH dehydrogenase)-like
Soltu.DM.06G034420	RNA-binding KH domain-containing protein
Soltu.DM.06G034430	winged-helix DNA-binding transcription factor family protein
Soltu.DM.06G034440	S-adenosyl-L-methionine-dependent methyltransferases superfamily protein
Soltu.DM.06G034450	DREB2A-interacting protein
Soltu.DM.06G034460	photosystem II reaction center W
Soltu.DM.06G034470	RNI-like superfamily protein
Soltu.DM.06G034480	indole-3-acetic acid inducible
Soltu.DM.06G034490	Guanylate-binding family protein
Soltu.DM.06G034500	3-ketoacyl-CoA synthase
Soltu.DM.06G034510	histone H2A
Soltu.DM.06G034520	Protein phosphatase 2C family protein
Soltu.DM.06G034530	TIFY domain/Divergent CCT motif family protein
Soltu.DM.06G034540	Bax inhibitor-1 family protein
Soltu.DM.06G034550	sulfate transporter 3;1
Soltu.DM.06G034560	DDE superfamily endonuclease domain containing protein
Soltu.DM.06G034570	Protein kinase superfamily protein
Soltu.DM.06G034580	Small nuclear ribonucleoprotein family protein
Soltu.DM.06G034590	hypothetical protein
Soltu.DM.06G034600	hypothetical protein
Soltu.DM.06G034610	Pollen allergen ole e 6 domain containing protein
Soltu.DM.06G034620	Bifunctional inhibitor/lipid-transfer protein/seed storage 2S albumin superfamily protein
Soltu.DM.06G034630	Bifunctional inhibitor/lipid-transfer protein/seed storage 2S albumin superfamily protein
Soltu.DM.06G034640	hypothetical protein
Soltu.DM.06G034650	conserved hypothetical protein
Soltu.DM.06G034660	clone eighty-four
Soltu.DM.06G034670	conserved hypothetical protein
Soltu.DM.06G034680	Ribosomal protein S24e family protein
Soltu.DM.06G034690	Terpenoid cyclases/Protein prenyltransferases superfamily protein
Soltu.DM.06G034700	PATATIN-like protein
Soltu.DM.06G034710	Plant transposon protein domain containing protein
Soltu.DM.06G034720	ARM repeat protein interacting with ABF2
Soltu.DM.06G034730	Chalcone-flavanone isomerase family protein
Soltu.DM.06G034740	ARM repeat protein interacting with ABF2
Soltu.DM.06G034750	GTP-binding family protein
Soltu.DM.06G034760	Protein of unknown function (DUF3049)
Soltu.DM.06G034770	hypothetical protein
Soltu.DM.06G034780	Plant protein of unknown function (DUF828)
Soltu.DM.06G034790	Small nuclear ribonucleoprotein family protein
Soltu.DM.06G034800	Tetratricopeptide repeat (TPR)-like superfamily protein
Soltu.DM.06G034810	glutathione peroxidase
Soltu.DM.06G034820	EID1-like
Soltu.DM.06G034830	ERD (early-responsive to dehydration stress) family protein
Soltu.DM.06G034840	hypothetical protein
Soltu.DM.06G034850	Small nuclear ribonucleoprotein family protein
Soltu.DM.06G034860	E3 Ubiquitin ligase family protein
Soltu.DM.06G034870	hypothetical protein
Soltu.DM.06G034880	oxidoreductase, 2OG-Fe(II) oxygenase family protein
Soltu.DM.06G034890	endoplasmic reticulum auxin binding protein
Soltu.DM.06G034900	methyl-CPG-binding domain
Soltu.DM.06G034910	histidine-containing phosphotransmitter
Soltu.DM.06G034920	Leucine-rich repeat (LRR) family protein
Soltu.DM.06G034930	Histone superfamily protein
Soltu.DM.06G034940	histone H2A
Soltu.DM.06G034950	NPL4-like protein
Soltu.DM.06G034960	Rho GTPase activating protein with PAK-box/P21-Rho-binding domain
Soltu.DM.06G034970	RNA-binding protein-defense related
Soltu.DM.06G034980	dehydroquinate dehydratase, putative / shikimate dehydrogenase, putative
Soltu.DM.06G034990	conserved hypothetical protein
Soltu.DM.06G035000	DEGP protease
Soltu.DM.06G035010	hypothetical protein
Soltu.DM.06G035020	F-box/RNI-like superfamily protein
Soltu.DM.06G035030	conserved hypothetical protein
Soltu.DM.06G035040	zinc finger (C3HC4-type RING finger) family protein
Soltu.DM.06G035050	cullin
Soltu.DM.06G035060	AAA-type ATPase family protein
